# Supplementary material for: Comprehensive pan-cancer analysis identified SLC16A3 as a potential prognostic and diagnostic biomarker
Source: Cancer Cell Int. 2025 Apr 29;25:168. doi: 10.1186/s12935-025-03791-1 (PMC12039109; doi:10.1186/s12935-025-03791-1)
Supplement: Supplementary file 9 — Supplementary Material 9: Immunofluorescence staining of the subcellular distribution of SLC16A3. [file 12935_2025_3791_MOESM9_ESM.csv]

cancer	variable	partial.cor	p
ACC	Purity	-0.0817871344175302	0.488470527471451
ACC	B Cell	0.148557446914837	0.209717912001695
ACC	CD8+ T Cell	0.114596267034649	0.334346084960709
ACC	CD4+ T Cell	-0.0925090018772294	0.436317622341925
ACC	Macrophage	0.316081274684457	0.00644559069030669
ACC	Neutrophil	0.301365328666873	0.00957078622773886
ACC	Dendritic Cell	0.220637252443849	0.0606859328627165
BLCA	Purity	-0.195095091857576	0.000162438702636292
BLCA	B Cell	-0.151393530797769	0.0038381272582265
BLCA	CD8+ T Cell	0.257495700217666	5.92062191351112e-07
BLCA	CD4+ T Cell	0.141257314562114	0.00687112353007273
BLCA	Macrophage	0.111956645173496	0.0324908763873039
BLCA	Neutrophil	0.316824603426808	6.6037546031287e-10
BLCA	Dendritic Cell	0.436710649443069	1.98101410136565e-18
BRCA	Purity	-0.0712505503361057	0.024606038042109
BRCA	B Cell	0.137512182050285	1.60892882258998e-05
BRCA	CD8+ T Cell	-0.00107831988948534	0.973160533296352
BRCA	CD4+ T Cell	0.15593628356296	1.17379803514788e-06
BRCA	Macrophage	0.176048412718272	2.75960102088125e-08
BRCA	Neutrophil	0.288802999299809	1.00100676231353e-19
BRCA	Dendritic Cell	0.350694615105127	6.6297145203007e-29
BRCA-Basal	Purity	-0.183536593481664	0.0373419775750479
BRCA-Basal	B Cell	-0.0722326420177147	0.425308982682274
BRCA-Basal	CD8+ T Cell	-0.00256643896080475	0.977524484429837
BRCA-Basal	CD4+ T Cell	0.139898789181945	0.124319362061634
BRCA-Basal	Macrophage	0.188039920943107	0.0342536047477471
BRCA-Basal	Neutrophil	0.295584385711396	0.00171816364150983
BRCA-Basal	Dendritic Cell	0.315608819531838	0.000625056508172636
BRCA-Her2	Purity	-0.129715993002905	0.327484079573368
BRCA-Her2	B Cell	-0.385032850517699	0.00284063045536069
BRCA-Her2	CD8+ T Cell	-0.085826697450638	0.5255623516357
BRCA-Her2	CD4+ T Cell	0.0102650608599218	0.939039969605997
BRCA-Her2	Macrophage	0.327612554082064	0.0120590419009852
BRCA-Her2	Neutrophil	0.10705107416564	0.423808499564593
BRCA-Her2	Dendritic Cell	0.0971939785355782	0.476081897907828
BRCA-Luminal	Purity	-0.0288973604485084	0.500420968843786
BRCA-Luminal	B Cell	0.109917943555452	0.0105134156658792
BRCA-Luminal	CD8+ T Cell	0.0340340425165696	0.431240921083456
BRCA-Luminal	CD4+ T Cell	0.113433257059792	0.00857554512598858
BRCA-Luminal	Macrophage	0.255176428944843	1.66948633229667e-09
BRCA-Luminal	Neutrophil	0.256256349902116	1.87338195948878e-09
BRCA-Luminal	Dendritic Cell	0.316940056315385	5.99822503112897e-14
CESC	Purity	0.0643651363225032	0.284864630622408
CESC	B Cell	-0.179779672645132	0.00267239846270931
CESC	CD8+ T Cell	-0.0791736167603164	0.1913427701492
CESC	CD4+ T Cell	-0.229055553618665	0.000119932021761979
CESC	Macrophage	-0.0562432409963794	0.351037101936175
CESC	Neutrophil	0.0703847422483945	0.242973439269205
CESC	Dendritic Cell	-0.0802475917488863	0.183759807680996
CHOL	Purity	0.0755664288691847	0.661368460985488
CHOL	B Cell	0.154284125171318	0.376197862419304
CHOL	CD8+ T Cell	-0.0137707842464574	0.937419254992784
CHOL	CD4+ T Cell	0.0837602147292013	0.632381291441826
CHOL	Macrophage	0.299915996995468	0.0800429419159187
CHOL	Neutrophil	0.409716817697709	0.0145146620872871
CHOL	Dendritic Cell	0.302262690278762	0.0775957597326017
COAD	Purity	-0.206609432732939	2.6599747447361e-05
COAD	B Cell	-0.0074741223530393	0.880950327990903
COAD	CD8+ T Cell	0.122816042649605	0.0132704900240272
COAD	CD4+ T Cell	0.117308181483315	0.0186313202386769
COAD	Macrophage	0.0251589699685697	0.614119441240613
COAD	Neutrophil	0.384036581592105	1.53428193124082e-15
COAD	Dendritic Cell	0.350892241760965	4.32100768833751e-13
DLBC	Purity	-0.235480095105323	0.133295739691044
DLBC	B Cell	0.0249652385362461	0.921670927831666
DLBC	CD8+ T Cell	-0.190820809389098	0.407353776871566
DLBC	CD4+ T Cell	-0.0490636123831573	0.83273370089787
DLBC	Macrophage	-0.10378370998248	0.654379283771402
DLBC	Neutrophil	0.460695671717225	0.0355746219964716
DLBC	Dendritic Cell	0.483717811770353	0.0263037437906883
ESCA	Purity	-0.10393518879648	0.163803934080872
ESCA	B Cell	-0.116719045618066	0.119713489849538
ESCA	CD8+ T Cell	0.0683904897688767	0.361647143887412
ESCA	CD4+ T Cell	-0.0417425435068128	0.579027017183206
ESCA	Macrophage	0.117533304261015	0.116103628667808
ESCA	Neutrophil	0.00538821915072177	0.942771071254568
ESCA	Dendritic Cell	0.00542206080502602	0.942412252520538
GBM	Purity	-0.340981004169623	7.23047793923755e-13
GBM	B Cell	-0.173302543222471	0.000371506954195503
GBM	CD8+ T Cell	-0.213896056566283	1.02811327353718e-05
GBM	CD4+ T Cell	0.0493005519167045	0.314634319343657
GBM	Macrophage	-0.0310762524728478	0.52633803401889
GBM	Neutrophil	0.0626822684766853	0.200910319302411
GBM	Dendritic Cell	0.478299050280237	2.77494456002511e-25
HNSC	Purity	0.103495268379745	0.0215441844929418
HNSC	B Cell	0.0286322258324212	0.533174943584675
HNSC	CD8+ T Cell	0.0591008594310574	0.198987213790513
HNSC	CD4+ T Cell	0.16691150428108	0.000239614754898812
HNSC	Macrophage	0.229593800710336	3.37742465514833e-07
HNSC	Neutrophil	0.130814457366772	0.0041324938419935
HNSC	Dendritic Cell	0.208252802887392	4.01000251764304e-06
HNSC-HPVpos	Purity	0.199487777407019	0.0594234868396617
HNSC-HPVpos	B Cell	0.107552574222249	0.345450024499199
HNSC-HPVpos	CD8+ T Cell	0.120702472287809	0.292497351530971
HNSC-HPVpos	CD4+ T Cell	0.236078938298954	0.0327408073837792
HNSC-HPVpos	Macrophage	0.259878512456007	0.0156738508652136
HNSC-HPVpos	Neutrophil	0.280989103154007	0.00918898567340105
HNSC-HPVpos	Dendritic Cell	0.248742855016786	0.0233564148255242
HNSC-HPVneg	Purity	0.0805730898999223	0.107166999699264
HNSC-HPVneg	B Cell	0.0313933446946192	0.534393439446231
HNSC-HPVneg	CD8+ T Cell	0.0504574423265703	0.318410664148383
HNSC-HPVneg	CD4+ T Cell	0.163498753951781	0.00110962699418383
HNSC-HPVneg	Macrophage	0.236372190223295	2.09183678105084e-06
HNSC-HPVneg	Neutrophil	0.107775644594725	0.0331294062002422
HNSC-HPVneg	Dendritic Cell	0.209820210468916	2.56372036826765e-05
KICH	Purity	-0.236537304139782	0.0558565472079526
KICH	B Cell	0.110810067382049	0.379533924766965
KICH	CD8+ T Cell	0.0535112130217408	0.67203716731489
KICH	CD4+ T Cell	0.0719939640104754	0.568737417555946
KICH	Macrophage	0.28093059582963	0.0233994346415819
KICH	Neutrophil	-0.0156679034286091	0.90141405197256
KICH	Dendritic Cell	0.42713049258744	0.000387491784787667
KIRC	Purity	-0.0520692770176309	0.264031701030386
KIRC	B Cell	0.179904248512965	0.000106416798514519
KIRC	CD8+ T Cell	-0.0404780257265255	0.398072940450294
KIRC	CD4+ T Cell	0.0637508007393225	0.172262175684341
KIRC	Macrophage	-0.0134080114470229	0.777166121401
KIRC	Neutrophil	0.103611268660346	0.0266033343986572
KIRC	Dendritic Cell	0.0915611020825628	0.0509626450301178
KIRP	Purity	-0.196722775574571	0.00146368744045956
KIRP	B Cell	0.0346748118119356	0.580778437896544
KIRP	CD8+ T Cell	0.10118639800761	0.104896177825436
KIRP	CD4+ T Cell	0.179723884764117	0.00377475531608951
KIRP	Macrophage	0.0724647667154208	0.254611639462215
KIRP	Neutrophil	0.314690027857314	2.44503016920241e-07
KIRP	Dendritic Cell	0.278539565197506	6.04850780532127e-06
LGG	Purity	-0.318313270280082	9.68999580351728e-13
LGG	B Cell	0.578607916853766	4.60650434858104e-44
LGG	CD8+ T Cell	0.104554152395921	0.0222441070151076
LGG	CD4+ T Cell	0.802758343241848	1.70060705040967e-108
LGG	Macrophage	0.721557532474397	3.16820871633767e-77
LGG	Neutrophil	0.787180795506292	2.39911772357878e-101
LGG	Dendritic Cell	0.814868697786652	2.4621494873296e-114
LIHC	Purity	-0.298036110281146	1.57942901136189e-08
LIHC	B Cell	0.368000386698424	1.79622801673294e-12
LIHC	CD8+ T Cell	0.286547713830572	6.91721700592842e-08
LIHC	CD4+ T Cell	0.449022491971642	1.79976677574782e-18
LIHC	Macrophage	0.548279359185648	3.75420554034291e-28
LIHC	Neutrophil	0.423507202392351	1.90050508386864e-16
LIHC	Dendritic Cell	0.489746644386731	6.53191811055094e-22
LUAD	Purity	-0.155086524715468	0.000541803880538153
LUAD	B Cell	-0.117414752991402	0.00972678665474045
LUAD	CD8+ T Cell	-0.0284674317659095	0.530833545307699
LUAD	CD4+ T Cell	0.146529355460819	0.00122593672118788
LUAD	Macrophage	0.135405823054613	0.00280734233199191
LUAD	Neutrophil	0.280876018462682	3.30338694966998e-10
LUAD	Dendritic Cell	0.208016776086961	3.58242761521756e-06
LUSC	Purity	-0.16863121414966	0.000212457752765773
LUSC	B Cell	-0.0929174515987652	0.0436227272444122
LUSC	CD8+ T Cell	-0.147318895091796	0.00128250362374779
LUSC	CD4+ T Cell	0.143669547368755	0.00169377424639151
LUSC	Macrophage	0.0775581081224011	0.0906460230539834
LUSC	Neutrophil	0.122759272359766	0.00733152856314858
LUSC	Dendritic Cell	0.0686123411778948	0.135801283778781
MESO	Purity	-0.0427062077240521	0.696223044320904
MESO	B Cell	0.111493425535127	0.312641404554513
MESO	CD8+ T Cell	0.0129936767661946	0.906614772097814
MESO	CD4+ T Cell	0.346677908678251	0.00123550009325612
MESO	Macrophage	0.0670901805560075	0.544274401751791
MESO	Neutrophil	-0.163856381221105	0.136394567621069
MESO	Dendritic Cell	0.498996974474715	1.35667841580866e-06
OV	Purity	-0.344260386868712	6.51088451054805e-15
OV	B Cell	-0.0831749360461909	0.0686560964784404
OV	CD8+ T Cell	-0.0307375223874145	0.501693001130359
OV	CD4+ T Cell	0.127774745921328	0.0050534661246326
OV	Macrophage	-0.002554065129051	0.95549240474211
OV	Neutrophil	0.189231285886779	3.00878900799733e-05
OV	Dendritic Cell	0.127727046969418	0.00507002838014248
PAAD	Purity	-0.0248151316814905	0.746601294187489
PAAD	B Cell	-0.152615241961834	0.046288332123339
PAAD	CD8+ T Cell	-0.122144725995877	0.111497260919521
PAAD	CD4+ T Cell	0.018544971879072	0.810860599746341
PAAD	Macrophage	-0.0842228910528918	0.273417479473593
PAAD	Neutrophil	0.096948274074597	0.207150993632002
PAAD	Dendritic Cell	0.0720240242454347	0.349198656767821
PCPG	Purity	-0.309160727640045	4.55004320947763e-05
PCPG	B Cell	0.0289751826548572	0.710110611728554
PCPG	CD8+ T Cell	0.142716085104738	0.0657865250264984
PCPG	CD4+ T Cell	0.396655725539274	1.11598975646372e-07
PCPG	Macrophage	0.325315475205036	1.89736021862664e-05
PCPG	Neutrophil	0.306775332247203	5.52338914114977e-05
PCPG	Dendritic Cell	0.546431083282635	2.19754308461644e-14
PRAD	Purity	-0.368634831121635	7.20398252090241e-15
PRAD	B Cell	0.358387063917608	6.2353777395829e-14
PRAD	CD8+ T Cell	0.198834197039502	4.42508277706259e-05
PRAD	CD4+ T Cell	0.536151262580541	5.80314368033954e-32
PRAD	Macrophage	0.416820686074387	6.48061482207649e-19
PRAD	Neutrophil	0.630700656988142	2.64182234971361e-47
PRAD	Dendritic Cell	0.568822692363954	6.01186719316844e-37
READ	Purity	-0.220074967604798	0.00898221958135204
READ	B Cell	-0.17872909551793	0.0352793080514287
READ	CD8+ T Cell	-0.0748426965499132	0.381224039712239
READ	CD4+ T Cell	-0.0385253302023846	0.652513911715054
READ	Macrophage	-0.0628850093195797	0.462073636989707
READ	Neutrophil	0.0709212125297444	0.408464392226184
READ	Dendritic Cell	0.227347487679983	0.00711266707156666
SARC	Purity	-0.15978023935304	0.0122702327196436
SARC	B Cell	0.143450663942642	0.0265856592468552
SARC	CD8+ T Cell	0.0563477249690481	0.384809695535845
SARC	CD4+ T Cell	-0.0566409395493205	0.383340981213312
SARC	Macrophage	0.0537676511770095	0.411964681917463
SARC	Neutrophil	0.00935228690679299	0.884918265236022
SARC	Dendritic Cell	0.283208416419012	7.98891206769255e-06
SKCM	Purity	-0.189905162927708	4.30773567626153e-05
SKCM	B Cell	0.179960154473948	0.00012829552116384
SKCM	CD8+ T Cell	-0.00111885629848539	0.981371869511446
SKCM	CD4+ T Cell	0.0274606549072816	0.562983781566613
SKCM	Macrophage	0.0515313329591804	0.273744773018899
SKCM	Neutrophil	0.123956505954964	0.0083338539357149
SKCM	Dendritic Cell	0.233376189254739	6.23616295959265e-07
SKCM-Primary	Purity	-0.118641375919261	0.232632692475871
SKCM-Primary	B Cell	0.287889529889267	0.00350804925097728
SKCM-Primary	CD8+ T Cell	0.0459121277924654	0.64845584946216
SKCM-Primary	CD4+ T Cell	-0.0291279465971726	0.772466687099379
SKCM-Primary	Macrophage	0.0369416906708435	0.713795467071573
SKCM-Primary	Neutrophil	0.176617685463672	0.0787784319387448
SKCM-Primary	Dendritic Cell	0.316185388100234	0.00127686557555415
SKCM-Metastasis	Purity	-0.211533437863407	5.89217163490378e-05
SKCM-Metastasis	B Cell	0.1227954284167	0.0223413696020091
SKCM-Metastasis	CD8+ T Cell	-0.0286416251287562	0.600862572125918
SKCM-Metastasis	CD4+ T Cell	0.012981401606656	0.81040554245108
SKCM-Metastasis	Macrophage	0.0363393833269071	0.497382625279514
SKCM-Metastasis	Neutrophil	0.0869535630526621	0.103876259913509
SKCM-Metastasis	Dendritic Cell	0.201993360999268	0.00016211767456058
STAD	Purity	0.0324690359138746	0.528027945497546
STAD	B Cell	-0.234330055618538	5.37579336072459e-06
STAD	CD8+ T Cell	-0.0584020104040779	0.262483453657255
STAD	CD4+ T Cell	-0.242652748156811	2.64373316312118e-06
STAD	Macrophage	-0.154134979544939	0.00295291950035747
STAD	Neutrophil	0.103821293365302	0.0456739017627563
STAD	Dendritic Cell	-0.0158854468978829	0.760395060288468
TGCT	Purity	0.0872018840968034	0.291942083984133
TGCT	B Cell	-0.155646655446128	0.0597688644459684
TGCT	CD8+ T Cell	-0.0874310135684524	0.292334926881803
TGCT	CD4+ T Cell	-0.142476216441951	0.0862513725684458
TGCT	Macrophage	0.0100053388016641	0.904264751777756
TGCT	Neutrophil	0.0626696197901429	0.450798863481351
TGCT	Dendritic Cell	0.117185134480333	0.158941433429921
THCA	Purity	-0.134612120167589	0.0028572505084307
THCA	B Cell	0.226078249192643	5.28599990683443e-07
THCA	CD8+ T Cell	0.131224453318298	0.00371993297572429
THCA	CD4+ T Cell	0.391104360138323	2.76462148396057e-19
THCA	Macrophage	0.298918229008003	1.57171382535006e-11
THCA	Neutrophil	0.585538819288477	3.02491450739493e-46
THCA	Dendritic Cell	0.51777090522655	1.28882524648901e-34
THYM	Purity	0.119454719415356	0.201527328181613
THYM	B Cell	-0.0626355102601458	0.50794267523162
THYM	CD8+ T Cell	-0.35872816332146	8.88317598806052e-05
THYM	CD4+ T Cell	-0.13036742464476	0.172634981492628
THYM	Macrophage	0.0506828551312743	0.592286580524623
THYM	Neutrophil	0.249347208256523	0.00746500560539717
THYM	Dendritic Cell	-0.0359124746317264	0.704437658344494
UCEC	Purity	0.0126877947189669	0.828494905414568
UCEC	B Cell	-0.0124438813837896	0.83317028666841
UCEC	CD8+ T Cell	-0.0890199813842171	0.131099588981405
UCEC	CD4+ T Cell	0.0610029388072544	0.299680192134962
UCEC	Macrophage	-0.224292428177732	0.000110800196171635
UCEC	Neutrophil	0.324151531924706	1.35538280369134e-08
UCEC	Dendritic Cell	0.167363861265801	0.00413201795400017
UCS	Purity	-0.151563514740318	0.273939975800218
UCS	B Cell	0.169596326234439	0.224726065725943
UCS	CD8+ T Cell	0.141688470271894	0.311524572296619
UCS	CD4+ T Cell	-0.105506724865438	0.452118860448414
UCS	Macrophage	0.122054834641147	0.383947483211045
UCS	Neutrophil	-0.0318146995834003	0.821085693813338
UCS	Dendritic Cell	-0.0124399936488177	0.929552119407815
UVM	Purity	0.0944672046877902	0.410687863145731
UVM	B Cell	-0.195462114282163	0.092845937386846
UVM	CD8+ T Cell	0.142128819551432	0.217558269344272
UVM	CD4+ T Cell	0.0544425764403235	0.640428279719245
UVM	Macrophage	-0.0111104628485924	0.930564576678665
UVM	Neutrophil	-0.457395246743416	2.888870321378e-05
UVM	Dendritic Cell	0.336155329068958	0.00340917149279406
